# Supplementary material for: The effect of telerehabilitation on balance in stroke patients: is it more effective than the traditional rehabilitation model? A meta-analysis of randomized controlled trials published during the COVID-19 pandemic
Source: Front Neurol. 2023 May 17;14:1156473. doi: 10.3389/fneur.2023.1156473 (PMC10229885; doi:10.3389/fneur.2023.1156473)
Supplement: Supplementary file 3 [file Table_3.XLSX]

## Sheet: Sheet1
	study	N	Mean	Standard Deviation	N	Mean	Standard Deviation
BBS	Shih‑Ching Chen 2021	15	45	14.07	15	39.67	6.67
	Carina Salgueiro 2022a	13	31.36	22.11	25	31.95	19.28
	Carina Salgueiro 2022b	15	44.93	12.29	15	42.54	14.49
	So Jung Lee 2022	7	41.89	12.88	7	46.71	6.32
	Melisa Junata 2021	16	52.75	2.46	14	52	2.96
	Ameerani Jarbandhan 2022	14	54.3	4.4	10	53	6.4
	Zhishui Wu 2020	30	43.14	2.32	31	38.29	2.7
	Elena Marques-Sule 2020	15	47	8.1	14	40.5	8
	study	N	Mean	Standard Deviation	N	Mean	Standard Deviation
TUG	Shih‑Ching Chen 2021	15	26.42	27.24	15	29.51	28.19
	So Jung Lee 2022	7	35.14	24.73	7	22.86	10.29
	Melisa Junata 2021	16	12.62	2.54	14	17.65	5.79
	Zhishui Wu 2020	30	19.5	2.73	31	23.97	3.35
	Elena Marques-Sule 2020	15	14.6	7.1	14	21.3	9.9
	study	N	Mean	Standard Deviation	N	Mean	Standard Deviation
S-TIS2.0	Carina Salgueiro 2022a	13	9.55	3.67	25	9.95	4.75
	Carina Salgueiro 2022b	15	10.36	3.03	15	7.46	3.57
	study	N	Mean	Standard Deviation	N	Mean	Standard Deviation
S-PASS	Carina Salgueiro 2022a	13	24.18	10.48	25	26.91	8.38
	Carina Salgueiro 2022b	15	30.21	5.35	15	29.15	6.04
	study	N	Mean	Standard Deviation	N	Mean	Standard Deviation
S-FIST	Carina Salgueiro 2022a	13	55.09	1.45	25	50.59	10.28
	Carina Salgueiro 2022b	15	54.71	3.47	15	53.54	6.84
	study	N	Mean	Standard Deviation	N	Mean	Standard Deviation
ABC	Melisa Junata 2021	16	74.59	19.07	14	70.62	17.84
	study	N	Mean	Standard Deviation	N	Mean	Standard Deviation
POMA-Balance	Elena Marques-Sule 2020	15	14.4	2.2	14	11.9	3.5
	study	N	Mean	Standard Deviation	N	Mean	Standard Deviation
3-BBA	Carina Salgueiro 2022	13	2.73	2.45	25	2.82	2.36
	study	N	Mean	Standard Deviation	N	Mean	Standard Deviation
TIS	So Jung Lee 2022	7	15.86	5.93	7	18	2.52
	study	N	Mean	Standard Deviation	N	Mean	Standard Deviation
SIS3.0 mobility	Nicola L. Saywell 2021	39	74.6	17	40	61.7	25
	study	N	Mean	Standard Deviation	N	Mean	Standard Deviation
FMA	Melisa Junata 2021	16	65.19	17.14	14	60.43	17.34
	Zhishui Wu 2020	30	83.7	4.44	31	75.29	2.89
	Elena Marques-Sule 2020	26	82.995	8.1248	26	76.957	12.721
